# Supplementary material for: Discovery of MAGL Inhibition by Lophine Derivatives: An Unexpected Finding from Chemiluminescent Assay Development
Source: Molecules. 2025 Apr 3;30(7):1605. doi: 10.3390/molecules30071605 (PMC11990452; doi:10.3390/molecules30071605)
Supplement: Supplementary file 1 [file molecules-30-01605-s001.zip]

Archive with 1 entries (1 files):
- molecules-3491492-supplementary.pdf
